# Supplementary material for: Three new caespitose species of Senecio (Asteraceae, Senecioneae) from South Peru
Source: PhytoKeys. 2014 Jun 19;(39):1–17. doi: 10.3897/phytokeys.39.7668 (PMC4152887; doi:10.3897/phytokeys.39.7668)
Supplement: XML Treatment for Senecio moqueguensis [file phytokeys.39.7668-treatment1.xml]

<!DOCTYPE tp:taxon-treatment
  PUBLIC "-//TaxonX//DTD Taxonomic Treatment Publishing DTD v0 20100105//EN" "tax-treatment-NSO.dtd">
<tp:taxon-treatment xmlns:tp="http://www.plazi.org/taxpub"><tp:treatment-meta><kwd-group><label>Taxon classification</label><kwd><named-content content-type="kingdom">Plantae</named-content></kwd><kwd><named-content content-type="order">Asterales</named-content></kwd><kwd><named-content content-type="family">Asteraceae</named-content></kwd></kwd-group><mixed-citation publication-type="journal"><person-group><name><surname>Tubée</surname><given-names>Daniel B. Montesinos</given-names></name></person-group><article-title>Three new caespitose species of <italic>Senecio</italic> (Asteraceae, Senecioneae) from South Peru</article-title><source>PhytoKeys</source><day>19</day><month>6</month><year>2014</year><volume>2014</volume><issue>39</issue><fpage>1</fpage><lpage>17</lpage><pub-id pub-id-type="doi">10.3897/phytokeys.39.7668</pub-id></mixed-citation></tp:treatment-meta><tp:nomenclature><tp:taxon-name>
                        <tp:taxon-name-part taxon-name-part-type="genus">Senecio</tp:taxon-name-part>
                        <tp:taxon-name-part taxon-name-part-type="species">moqueguensis</tp:taxon-name-part>
                        <object-id xmlns:xlink="http://www.w3.org/1999/xlink" xlink:type="simple">urn:lsid:ipni.org:names:77140249-1</object-id>
                    </tp:taxon-name><tp:taxon-authority>Montesinos</tp:taxon-authority><tp:taxon-status xmlns:xlink="http://www.w3.org/1999/xlink" xlink:type="simple">sp. nov.</tp:taxon-status><xref ref-type="fig" rid="F1">Figs 1</xref><xref ref-type="fig" rid="F4">, 4A</xref><xref ref-type="fig" rid="F5">, 5</xref></tp:nomenclature><tp:treatment-sec sec-type="Diagnosis"><title>Diagnosis.</title><p>The new species is morphologically similar to <italic><tp:taxon-name>Senecio pucapampaensis</tp:taxon-name></italic> but is clearly distinguished by the leaf lamina oblong-spathulate (vs. cuneiform), leaf surface <!--PageBreak-->covered by thin trichomes (vs. glabrous), corolla yellow (vs. white), calycular bracts linear-oblong, 6–9 mm long (vs. linear, 6–7 mm long), and phyllaries 9–12 (vs. 12–14).</p></tp:treatment-sec><tp:treatment-sec sec-type="Type"><title>Type.</title><p>PERU. Moquegua Region, General Sánchez Cerro Province, Ubinas District, NW of Tassa, terrestrial on clayey rocky soils on the plateau peaks near Lake Pacosani, elevation 4653 m, <named-content xmlns:xlink="http://www.w3.org/1999/xlink" content-type="dwc:verbatimCoordinates" xlink:type="simple">16°06'43"S, 70°44'45"W</named-content>, 3 April 2009, <italic>Montesinos 2400</italic> (holotype USM!, isotypes MO 2383567, HUPCH 4185, CPUN, WAG 0246107).</p></tp:treatment-sec><tp:treatment-sec sec-type="Description"><title>Description.</title><p><italic>Perennial</italic> herb, rhizomatous, creeping, low-growing, forming mats 2–4 cm tall and up to 60 cm in diam. <italic>Trichomes</italic> glandular, somewhat dense and irregularly distributed, multicellular, whitish transparent, 0.1–0.3 mm long and 0.05–0.1 mm wide and composed of 4–8 subrotund cells (each 30–50 µm long), apical cell rotund. <italic>Stems</italic> 1–3 cm long, often densely branched and leafy in the central part, rooting. <italic>Leaves</italic> cauline, lamina oblong-spathulate, 8–12 mm × 1–2.5 mm, sparsely covered by thin trichomes on the margins, lower and upper surfaces except at the base; base truncated, apex subpinnatifid; young leaves dark green with yellowish margins, turning light green-greyish with age. <italic>Synflorescences</italic> of solitary sessile or subsessile terminal capitula. <italic>Capitula</italic> homogamous, discoid. <italic>Involucres</italic> at first broadly cylindrical, gradually turning campanulate with age, ca. 7–10 mm long × 6–8.5 mm wide). <italic>Calycular bracts</italic> linear-oblong (6–9 mm × 1–2.5 mm), whitish green on the surface and whitish along the margins, with scarce trichomes near the midrib and margins, apex dark brown covered with short light-brown trichomes. <italic>Phyllaries</italic> 9–12, connate, 5–8 mm long × 0.7–1.2 mm wide, oblong-lanceolate, covered with thin trichomes sparsely on the surface and densely along the margins, apex greenish grey and dark brown with short white multicellular trichomes. <italic>Florets</italic> 24–28; corolla tubular, abruptly constricted near the base, 5-lobed, each lobe 0.5 mm long, bright yellow, tube 3–5 mm long × 0.8–1 mm wide; anthers linear-lanceolate, 1.5–2.5 mm long, 0.2–0.4 mm wide, ecalcarate, terminal appendages lanceolate, obtuse, margin whitish transparent and becoming yellow towards the centre; style dark yellow, truncate, papillae covering the whole surface of the apex. <italic>Achenes</italic> cylindrical, covered with trichomes, 1.8–2.5 mm long and 0.4–0.8 mm wide, light brown; carpopodium symmetrical in a small ring; pappus of smooth bristles, white, silky, 5–6 mm long, with fine single setulae.</p><fig id="F1" position="float" orientation="portrait"><label>Figure 1.</label><caption><p><italic><tp:taxon-name>Senecio moqueguensis</tp:taxon-name></italic> Montesinos. <bold>A</bold> Leaf (upper side) <bold>B</bold> Leaf (underside) <bold>C</bold> Phyllary trichomes <bold>D</bold> Leaf trichomes <bold>E</bold> Capitulum <bold>F</bold> Calycular bracts <bold>G</bold> Phyllary <bold>H</bold> Stamens arrangement in a floret <bold>I</bold> Floret <bold>J</bold> Pappus bristles <bold>K</bold> Stamens <bold>L</bold> Style <bold>M</bold> Papillose stigma <bold>N</bold> Achene</p></caption><graphic xmlns:xlink="http://www.w3.org/1999/xlink" xlink:href="phytokeys-039-001-g001.jpg" position="float" orientation="portrait" xlink:type="simple"/></fig></tp:treatment-sec><tp:treatment-sec sec-type="Ecology and distribution"><title>Ecology and distribution.</title><p>Terrestrial plant on clayey rocky soils on the peaks of the highland summits and grasslands in the north of Moquegua Region, at elevations of ca. 4500 to 4800 m. Co-occurring species include <italic><tp:taxon-name>Azorella compacta</tp:taxon-name></italic> Phil., <italic><tp:taxon-name>Calamagrostis vicunarum</tp:taxon-name></italic> (Wedd.) Pilg., <italic><tp:taxon-name>Pycnophyllum molle</tp:taxon-name></italic> Remy, and <italic><tp:taxon-name>Festuca</tp:taxon-name></italic> spp. Flowers and fruits between March and April.</p></tp:treatment-sec><tp:treatment-sec sec-type="Etymology"><title>Etymology.</title><p>The specific epithet refers to Moquegua, where the only three collections are known from the north of the department.</p></tp:treatment-sec><tp:treatment-sec sec-type="Additional material examined"><title>Additional material examined </title><p><bold>(paratypes).</bold> PERU. Moquegua Region, General Sánchez Cerro Province, Ubinas District, terrestrial on bare clayey soils in the verges of the road east Pillone town, elevation 4584 m, <named-content xmlns:xlink="http://www.w3.org/1999/xlink" content-type="dwc:verbatimCoordinates" xlink:type="simple">16°10'02"S, 70°49'56"W</named-content>, 24 March 2013, <italic>Montesinos 4022</italic> (USM, HUSA). Moquegua Region, General Sánchez Cerro Province, Ubinas District, NW of Tassa, terrestrial on bare clayey soils in the verges of <!--PageBreak--><!--PageBreak-->the road to Lake Cochapata, elevation 4687 m, <named-content xmlns:xlink="http://www.w3.org/1999/xlink" content-type="dwc:verbatimCoordinates" xlink:type="simple">16°08'56"S, 70°43'0.30"W</named-content>, 9 December 2013, <italic>Montesinos 4200</italic> (CUZ).</p></tp:treatment-sec><tp:treatment-sec sec-type="Discussion"><title>Discussion.</title><p>A comparison of the material has shown that <italic><tp:taxon-name>Senecio moqueguensis</tp:taxon-name></italic> is most similar to <italic><tp:taxon-name>Senecio pucapampaensis</tp:taxon-name></italic> and <italic><tp:taxon-name>Senecio tassaensis</tp:taxon-name></italic> sp. nov. Together with <italic><tp:taxon-name>Senecio evacoides</tp:taxon-name></italic>, <italic><tp:taxon-name>Senecio expansus</tp:taxon-name></italic>, <italic><tp:taxon-name>Senecio repens</tp:taxon-name></italic> and <italic><tp:taxon-name>Senecio humillimus</tp:taxon-name></italic>, it forms a coherent morphological and geographical group within <italic><tp:taxon-name>Senecio</tp:taxon-name></italic> subser. <italic><tp:taxon-name>Caespitosi</tp:taxon-name></italic> which occurs from central Peru to northwest Argentina and is characterized by the presence of trichomes on stems, leaves and involucres. <italic><tp:taxon-name>Senecio moqueguensis</tp:taxon-name></italic> can be distinguished from <italic><tp:taxon-name>Senecio pucapampaensis</tp:taxon-name></italic> by the dense caespitose mat habit, leaves, calycular bracts, corolla color, involucres and achene morphology as summarised in <xref ref-type="table" rid="T1">Table 1</xref>. <italic><tp:taxon-name>Senecio moqueguensis</tp:taxon-name></italic> can be distinguished from <italic><tp:taxon-name>Senecio evacoides</tp:taxon-name></italic>, <italic><tp:taxon-name>Senecio expansus</tp:taxon-name></italic> and <italic><tp:taxon-name>Senecio repens</tp:taxon-name></italic> by the habit, density of trichomes, leaf shape and length, as well as by the calycular bracts and phyllary length and form.</p><table-wrap id="T1" position="float" orientation="portrait"><label>Table 1.</label><caption><p>Comparison between <italic><tp:taxon-name>Senecio moqueguensis</tp:taxon-name></italic>, <italic><tp:taxon-name>Senecio sykorae</tp:taxon-name></italic>, <italic><tp:taxon-name>Senecio tassaensis</tp:taxon-name></italic> and their closest relatives.</p></caption><table><tbody><tr><th rowspan="1" colspan="1" style="text-align:left"/><th rowspan="1" colspan="1" style="text-align:left"><bold><italic><tp:taxon-name>Senecio moqueguensis</tp:taxon-name></italic></bold></th><th rowspan="1" colspan="1" style="text-align:left"><bold><italic><tp:taxon-name>Senecio sykorae</tp:taxon-name></italic></bold></th><th rowspan="1" colspan="1" style="text-align:left"><bold><italic><tp:taxon-name>Senecio tassaensis</tp:taxon-name></italic></bold></th><th rowspan="1" colspan="1" style="text-align:left"><bold><italic><tp:taxon-name>Senecio pucapampaensis</tp:taxon-name></italic></bold></th><th rowspan="1" colspan="1" style="text-align:left"><bold><italic><tp:taxon-name>Senecio gamolepis</tp:taxon-name></italic></bold></th><th rowspan="1" colspan="1" style="text-align:left"><bold><italic><tp:taxon-name>Senecio algens</tp:taxon-name></italic></bold></th><th rowspan="1" colspan="1" style="text-align:left"><bold><italic><tp:taxon-name>Senecio evacoides</tp:taxon-name></italic></bold></th><th rowspan="1" colspan="1" style="text-align:left"><bold><italic><tp:taxon-name>Senecio humillimus</tp:taxon-name></italic></bold></th><th rowspan="1" colspan="1" style="text-align:left"><bold><italic><tp:taxon-name>Senecio expansus</tp:taxon-name></italic></bold></th><th rowspan="1" colspan="1" style="text-align:left"><bold><italic><tp:taxon-name>Senecio trifurcifolius</tp:taxon-name></italic></bold></th><th rowspan="1" colspan="1" style="text-align:left"><bold><italic><tp:taxon-name>Senecio repens</tp:taxon-name></italic></bold></th></tr><tr><td rowspan="1" colspan="1" style="text-align:left"><bold>Distribution</bold></td><td rowspan="1" colspan="1" style="text-align:left">PE (Moquegua)</td><td rowspan="1" colspan="1" style="text-align:left">PE (Moquegua)</td><td rowspan="1" colspan="1" style="text-align:left">PE (Moquegua)</td><td rowspan="1" colspan="1" style="text-align:left">PE (Junin)</td><td rowspan="1" colspan="1" style="text-align:left">PE, CH, AR, BO</td><td rowspan="1" colspan="1" style="text-align:left">PE, BO, AR</td><td rowspan="1" colspan="1" style="text-align:left">PE, BO, AR</td><td rowspan="1" colspan="1" style="text-align:left">BO, South Peru</td><td rowspan="1" colspan="1" style="text-align:left">AR, BO, PE</td><td rowspan="1" colspan="1" style="text-align:left">PE, BO, CH</td><td rowspan="1" colspan="1" style="text-align:left">BO, EC, PE</td></tr><tr><td rowspan="1" colspan="1" style="text-align:left"><bold>Altitude</bold></td><td rowspan="1" colspan="1" style="text-align:left">4500–4800 m</td><td rowspan="1" colspan="1" style="text-align:left">4550–4800 m</td><td rowspan="1" colspan="1" style="text-align:left">4650–4700 m</td><td rowspan="1" colspan="1" style="text-align:left">4500–4600 m</td><td rowspan="1" colspan="1" style="text-align:left">4000–4800 m</td><td rowspan="1" colspan="1" style="text-align:left">4500–5000 m</td><td rowspan="1" colspan="1" style="text-align:left">4000–4800 m</td><td rowspan="1" colspan="1" style="text-align:left">3500–4500 m</td><td rowspan="1" colspan="1" style="text-align:left">3900–4800 m</td><td rowspan="1" colspan="1" style="text-align:left">4000–4500 m</td><td rowspan="1" colspan="1" style="text-align:left">3000–4600 m</td></tr><tr><td rowspan="1" colspan="1" style="text-align:left"><bold>Habit</bold></td><td rowspan="1" colspan="1" style="text-align:left">dense caespitose mat </td><td rowspan="1" colspan="1" style="text-align:left">tuft mat</td><td rowspan="1" colspan="1" style="text-align:left">tuft</td><td rowspan="1" colspan="1" style="text-align:left">postrate, decumbent</td><td rowspan="1" colspan="1" style="text-align:left">dense caespitose mat </td><td rowspan="1" colspan="1" style="text-align:left">caespitose subshrub</td><td rowspan="1" colspan="1" style="text-align:left">suffruticose or shrubby</td><td rowspan="1" colspan="1" style="text-align:left">dense caespitose mat </td><td rowspan="1" colspan="1" style="text-align:left">ground rosette herb</td><td rowspan="1" colspan="1" style="text-align:left">suffruticose</td><td rowspan="1" colspan="1" style="text-align:left">ground rosette herb</td></tr><tr><td rowspan="1" colspan="1" style="text-align:left"><bold>Plant dimensions (height, diameter)</bold></td><td rowspan="1" colspan="1" style="text-align:left">2–4 cm, &gt; 60 cm</td><td rowspan="1" colspan="1" style="text-align:left">4–6 cm, &gt; 6 cm</td><td rowspan="1" colspan="1" style="text-align:left">2–4 cm, &gt; 4 cm</td><td rowspan="1" colspan="1" style="text-align:left">5–9 cm, &gt; 8 cm</td><td rowspan="1" colspan="1" style="text-align:left">2–3 cm, &gt; 1 m</td><td rowspan="1" colspan="1" style="text-align:left">4–6 cm, &gt; 6 cm</td><td rowspan="1" colspan="1" style="text-align:left">2 cm, ca. 1 m</td><td rowspan="1" colspan="1" style="text-align:left">2 cm, ca. 70 cm</td><td rowspan="1" colspan="1" style="text-align:left">2–4 cm, 5–8 cm</td><td rowspan="1" colspan="1" style="text-align:left">5–8 cm, &gt; 8 cm</td><td rowspan="1" colspan="1" style="text-align:left">2–4 cm, 6–9 cm</td></tr><tr><td rowspan="1" colspan="1" style="text-align:left"><bold>Indumentum</bold></td><td rowspan="1" colspan="1" style="text-align:left">glandular, multicelular, 0.1–0.3 mm</td><td rowspan="1" colspan="1" style="text-align:left">absent</td><td rowspan="1" colspan="1" style="text-align:left">glandular, multicelular, 0.3–1.2 mm</td><td rowspan="1" colspan="1" style="text-align:left">finely puberulous, &lt;0.1 mm </td><td rowspan="1" colspan="1" style="text-align:left">absent</td><td rowspan="1" colspan="1" style="text-align:left">absent</td><td rowspan="1" colspan="1" style="text-align:left">white lanuginose, &lt; 0.2 mm</td><td rowspan="1" colspan="1" style="text-align:left">puberulous, 0.1–0.2 mm </td><td rowspan="1" colspan="1" style="text-align:left">densely lanuginose, &lt; 0.2 mm</td><td rowspan="1" colspan="1" style="text-align:left">absent</td><td rowspan="1" colspan="1" style="text-align:left">puberulous, &lt; 0.2 mm</td></tr><tr><td rowspan="1" colspan="1" style="text-align:left"><bold>Leaf shape</bold></td><td rowspan="1" colspan="1" style="text-align:left">oblong-spathulate, subpinnatifid</td><td rowspan="1" colspan="1" style="text-align:left">obovate-spathulate </td><td rowspan="1" colspan="1" style="text-align:left">obovate-spathulate, incised or acuminate</td><td rowspan="1" colspan="1" style="text-align:left">cuneiform-subpinnatifid, incised</td><td rowspan="1" colspan="1" style="text-align:left">linear-lanceolate</td><td rowspan="1" colspan="1" style="text-align:left">spathulate, obtuse</td><td rowspan="1" colspan="1" style="text-align:left">obovate-spathulate</td><td rowspan="1" colspan="1" style="text-align:left">linear-spathulate, ovate</td><td rowspan="1" colspan="1" style="text-align:left">ovate, elliptical or circular, crenate</td><td rowspan="1" colspan="1" style="text-align:left">cuneiform-linear, dentate</td><td rowspan="1" colspan="1" style="text-align:left">elliptic-ovate, obovate</td></tr><tr><td rowspan="1" colspan="1" style="text-align:left"><bold>Leaf (length, width)</bold></td><td rowspan="1" colspan="1" style="text-align:left">8–12 × 1–2.5 mm</td><td rowspan="1" colspan="1" style="text-align:left">9–14 × 1–2.2 mm</td><td rowspan="1" colspan="1" style="text-align:left">6–9 × 1–2.5 mm</td><td rowspan="1" colspan="1" style="text-align:left">9–15 × 3–4 mm</td><td rowspan="1" colspan="1" style="text-align:left">8–12 × 2–4 mm</td><td rowspan="1" colspan="1" style="text-align:left">10–35 × 2–5 mm</td><td rowspan="1" colspan="1" style="text-align:left">10–20 × 3–6 mm</td><td rowspan="1" colspan="1" style="text-align:left">3–10 × 0.5–1 mm</td><td rowspan="1" colspan="1" style="text-align:left">10–25 × 10–22 mm</td><td rowspan="1" colspan="1" style="text-align:left">10–20 × 1 mm</td><td rowspan="1" colspan="1" style="text-align:left">10–25 × 10–22 mm</td></tr><tr><td rowspan="1" colspan="1" style="text-align:left"><bold>Leaf pubescence</bold></td><td rowspan="1" colspan="1" style="text-align:left">sparsely covered by thin trichomes</td><td rowspan="1" colspan="1" style="text-align:left">glabrous</td><td rowspan="1" colspan="1" style="text-align:left">densely covered by trichomes</td><td rowspan="1" colspan="1" style="text-align:left">ciliate margins</td><td rowspan="1" colspan="1" style="text-align:left">glabrous</td><td rowspan="1" colspan="1" style="text-align:left">glabrous</td><td rowspan="1" colspan="1" style="text-align:left">densely lanuginose</td><td rowspan="1" colspan="1" style="text-align:left">sparsely puberulous</td><td rowspan="1" colspan="1" style="text-align:left">densely lanuginose</td><td rowspan="1" colspan="1" style="text-align:left">glabrous</td><td rowspan="1" colspan="1" style="text-align:left">glabrous adaxially, puberulous abaxially</td></tr><tr><td rowspan="1" colspan="1" style="text-align:left"><bold>Involucre (shape; length; width)</bold></td><td rowspan="1" colspan="1" style="text-align:left">cylindrical-campanulate; 7–10 × 6–8.5 mm</td><td rowspan="1" colspan="1" style="text-align:left">cylindrical-campanulate; 7–9 × 3–5 mm</td><td rowspan="1" colspan="1" style="text-align:left">cylindrical-campanulate; 6–8 × 5–7 mm</td><td rowspan="1" colspan="1" style="text-align:left">campanulate; 7–8 × 8–9 mm</td><td rowspan="1" colspan="1" style="text-align:left">cylindrical-campanulate; 8–11 × 4–6 mm</td><td rowspan="1" colspan="1" style="text-align:left">cylindrical-campanulate; 7.5–10 × 8–12 mm</td><td rowspan="1" colspan="1" style="text-align:left">campanulate; 7–8 × 5–6 mm</td><td rowspan="1" colspan="1" style="text-align:left">cylindrical-campanulate; 5 × 3–4 mm</td><td rowspan="1" colspan="1" style="text-align:left">campanulate; 10–25 × 10–22 mm</td><td rowspan="1" colspan="1" style="text-align:left">campanulate; 8–9 × 6 mm</td><td rowspan="1" colspan="1" style="text-align:left">campanulate; 6–7 × 8–10 mm</td></tr><tr><td rowspan="1" colspan="1" style="text-align:left"><bold>Calycular bracts (shape; margin; size)</bold></td><td rowspan="1" colspan="1" style="text-align:left">linear-oblong; sparse trichomes; 6–9 × 1–2.5 mm</td><td rowspan="1" colspan="1" style="text-align:left">linear-oblong; scarce trichomes; 6–8 × 0.7–1 mm</td><td rowspan="1" colspan="1" style="text-align:left">ovate-oblong; dense trichomes; 4–6 × 1 mm</td><td rowspan="1" colspan="1" style="text-align:left">linear; ciliate; 6–7 × 1 mm</td><td rowspan="1" colspan="1" style="text-align:left">linear; glabrous; 7–10 × 0.8–1.2 mm</td><td rowspan="1" colspan="1" style="text-align:left">linear; glabrous; 6–9 × 0.8–1.1 mm</td><td rowspan="1" colspan="1" style="text-align:left">linear; tomentose; 6–7 × 0.8–1.2 mm</td><td rowspan="1" colspan="1" style="text-align:left">linear; glabrous; 3–4 × 0.7–1 mm</td><td rowspan="1" colspan="1" style="text-align:left">linear; tomentose; 9–22 × 2.5–5 mm</td><td rowspan="1" colspan="1" style="text-align:left">linear, glabrous; 7–8 × 0.8–1.2 mm</td><td rowspan="1" colspan="1" style="text-align:left">linear, glabrous; 5–6 × 0.8–1.2 mm</td></tr><tr><td rowspan="1" colspan="1" style="text-align:left"><bold>Phyllaries (shape; size)</bold></td><td rowspan="1" colspan="1" style="text-align:left">oblong-lanceolate; 5–8 × 0.7–1.2 mm</td><td rowspan="1" colspan="1" style="text-align:left">linear-lanceolate; 5–6.5 × 0.6–1 mm</td><td rowspan="1" colspan="1" style="text-align:left">linear-lanceolate; 5–8 × 0.8–1.2 mm </td><td rowspan="1" colspan="1" style="text-align:left">linear; 6–7 × 1.2 mm</td><td rowspan="1" colspan="1" style="text-align:left">oblong; 6–8 × 1.8–2.3 mm</td><td rowspan="1" colspan="1" style="text-align:left">linear; 7–9 × 2–3 mm</td><td rowspan="1" colspan="1" style="text-align:left">linear; 5–7 × 0.8–1.1 mm</td><td rowspan="1" colspan="1" style="text-align:left">oblong-lanceolate; 6–8 × 1–1.2 mm</td><td rowspan="1" colspan="1" style="text-align:left">linear; 10–15 × 2–4 mm</td><td rowspan="1" colspan="1" style="text-align:left">lanceolate, attenuate; 6–8 × 1–1.5 mm</td><td rowspan="1" colspan="1" style="text-align:left">linear; 13–20 mm × 1–2 mm</td></tr><tr><td rowspan="1" colspan="1" style="text-align:left"><bold>Phyllaries (number)</bold></td><td rowspan="1" colspan="1" style="text-align:left">9–12</td><td rowspan="1" colspan="1" style="text-align:left">12–14</td><td rowspan="1" colspan="1" style="text-align:left">12–16</td><td rowspan="1" colspan="1" style="text-align:left">12–14</td><td rowspan="1" colspan="1" style="text-align:left">7–9</td><td rowspan="1" colspan="1" style="text-align:left">10–15</td><td rowspan="1" colspan="1" style="text-align:left">13–20</td><td rowspan="1" colspan="1" style="text-align:left">8</td><td rowspan="1" colspan="1" style="text-align:left">20–25</td><td rowspan="1" colspan="1" style="text-align:left">8</td><td rowspan="1" colspan="1" style="text-align:left">13–20</td></tr><tr><td rowspan="1" colspan="1" style="text-align:left"><bold>Phyllaries (margins)</bold></td><td rowspan="1" colspan="1" style="text-align:left">densely covered with trichomes</td><td rowspan="1" colspan="1" style="text-align:left">glabrous</td><td rowspan="1" colspan="1" style="text-align:left">densely covered with trichomes</td><td rowspan="1" colspan="1" style="text-align:left">scarious, ciliate</td><td rowspan="1" colspan="1" style="text-align:left">glabrous</td><td rowspan="1" colspan="1" style="text-align:left">glabrous</td><td rowspan="1" colspan="1" style="text-align:left">pubescent</td><td rowspan="1" colspan="1" style="text-align:left">glabrous</td><td rowspan="1" colspan="1" style="text-align:left">glabrous or pubescent</td><td rowspan="1" colspan="1" style="text-align:left">glabrous</td><td rowspan="1" colspan="1" style="text-align:left">glabrous</td></tr><tr><td rowspan="1" colspan="1" style="text-align:left"><bold>Corolla (color)</bold></td><td rowspan="1" colspan="1" style="text-align:left">bright yellow </td><td rowspan="1" colspan="1" style="text-align:left">white</td><td rowspan="1" colspan="1" style="text-align:left">purple-pink to pale white</td><td rowspan="1" colspan="1" style="text-align:left">white</td><td rowspan="1" colspan="1" style="text-align:left">yellow</td><td rowspan="1" colspan="1" style="text-align:left">yellow</td><td rowspan="1" colspan="1" style="text-align:left">yellow</td><td rowspan="1" colspan="1" style="text-align:left">dark yellow with purple tube</td><td rowspan="1" colspan="1" style="text-align:left">yellow</td><td rowspan="1" colspan="1" style="text-align:left">yellow</td><td rowspan="1" colspan="1" style="text-align:left">yellow</td></tr><tr><td rowspan="1" colspan="1" style="text-align:left"><bold>Achene (shape, texture)</bold></td><td rowspan="1" colspan="1" style="text-align:left">cylindrical, with trichomes</td><td rowspan="1" colspan="1" style="text-align:left">cylindrical, with trichomes</td><td rowspan="1" colspan="1" style="text-align:left">ovate, striate, with trichomes</td><td rowspan="1" colspan="1" style="text-align:left">cylindrical, glabrous</td><td rowspan="1" colspan="1" style="text-align:left">cylindrical, glabrous</td><td rowspan="1" colspan="1" style="text-align:left">cylindrical, glabrous</td><td rowspan="1" colspan="1" style="text-align:left">cylindrical, glabrous</td><td rowspan="1" colspan="1" style="text-align:left">cylindrical, sericeous</td><td rowspan="1" colspan="1" style="text-align:left">cylindrical, glabrous</td><td rowspan="1" colspan="1" style="text-align:left">cylindrical-ovate, densely sericeous</td><td rowspan="1" colspan="1" style="text-align:left">cylindrical, glabrous</td></tr><tr><td rowspan="1" colspan="1" style="text-align:left"><bold>Pappus (length)</bold></td><td rowspan="1" colspan="1" style="text-align:left">5–6 mm</td><td rowspan="1" colspan="1" style="text-align:left">4–6 mm</td><td rowspan="1" colspan="1" style="text-align:left">3.5–5 mm</td><td rowspan="1" colspan="1" style="text-align:left">5–6 mm</td><td rowspan="1" colspan="1" style="text-align:left">6–9 mm</td><td rowspan="1" colspan="1" style="text-align:left">6–8 mm</td><td rowspan="1" colspan="1" style="text-align:left">4–6 mm</td><td rowspan="1" colspan="1" style="text-align:left">5–7 mm</td><td rowspan="1" colspan="1" style="text-align:left">10–20 mm</td><td rowspan="1" colspan="1" style="text-align:left">6–7 mm</td><td rowspan="1" colspan="1" style="text-align:left">5–6 mm</td></tr></tbody></table></table-wrap></tp:treatment-sec><tp:treatment-sec sec-type="Conservation status"><title>Conservation status.</title><p>Following the criteria and categories of <xref ref-type="bibr" rid="B10">IUCN (2001)</xref>, a preliminary status of Critically Endangered (CR) is assigned. The new species deserves protection because its total area of occupancy is less than 100 km² (ca. 50 km²) (B1); only three populations are known (B1b); habitat inferred to be continuing to decline (B1b(i-iii)); population estimated to number fewer than 300 individuals (D). The suitable habitats for <italic><tp:taxon-name>Senecio moqueguensis</tp:taxon-name></italic> on the mountain summits near the set of lakes in the Ubinas district are regarded as endangered because overgrazing of grasslands, changes in annual rainfall, volcanic activity, and exploitation of natural resources may all potentially reduce their extent.</p></tp:treatment-sec><tp:treatment-sec><!--Section generated to contain objects referenced in tp:taxon-treatment.--><fig id="F4" position="float" orientation="portrait"><label>Figure 4.</label><caption><p>Habit photographs of: <bold>A</bold> <italic><tp:taxon-name>Senecio moqueguensis</tp:taxon-name></italic> <bold>B</bold> <italic><tp:taxon-name>Senecio sykorae</tp:taxon-name></italic> <bold>C</bold> <italic><tp:taxon-name>Senecio tassaensis</tp:taxon-name></italic>.</p></caption><graphic xmlns:xlink="http://www.w3.org/1999/xlink" xlink:href="phytokeys-039-001-g004.jpg" position="float" orientation="portrait" xlink:type="simple"/></fig><fig id="F5" position="float" orientation="portrait"><label>Figure 5.</label><caption><p>Distribution map showing collection and recorded sites for <italic><tp:taxon-name>Senecio moqueguensis</tp:taxon-name></italic> (red circles), <italic><tp:taxon-name>Senecio sykorae</tp:taxon-name></italic> (yellow squares) and <italic><tp:taxon-name>Senecio tassaensis</tp:taxon-name></italic> (green triangles). Inset: Photograph of the highland plains of Tassa, Moquegua, where populations of <italic><tp:taxon-name>Senecio moqueguensis</tp:taxon-name></italic> occur.</p></caption><graphic xmlns:xlink="http://www.w3.org/1999/xlink" xlink:href="phytokeys-039-001-g005.jpg" position="float" orientation="portrait" xlink:type="simple"/></fig></tp:treatment-sec><ref-list><ref id="B10"><mixed-citation xmlns:xlink="http://www.w3.org/1999/xlink" xlink:type="simple"><person-group><name name-style="western"><surname>IUCN</surname><given-names/></name></person-group> (<year>2001</year>)<source> IUCN Red List Categories and Criteria: Version 3.1. Second Edition. Gland, Switzerland and Cambridge, UK.</source></mixed-citation></ref></ref-list></tp:taxon-treatment>
