# Supplementary material for: Three new caespitose species of Senecio (Asteraceae, Senecioneae) from South Peru
Source: PhytoKeys. 2014 Jun 19;(39):1–17. doi: 10.3897/phytokeys.39.7668 (PMC4152887; doi:10.3897/phytokeys.39.7668)
Supplement: XML Treatment for Senecio sykorae [file phytokeys.39.7668-treatment2.xml]

<!DOCTYPE tp:taxon-treatment
  PUBLIC "-//TaxonX//DTD Taxonomic Treatment Publishing DTD v0 20100105//EN" "tax-treatment-NSO.dtd">
<tp:taxon-treatment xmlns:tp="http://www.plazi.org/taxpub"><tp:treatment-meta><kwd-group><label>Taxon classification</label><kwd><named-content content-type="kingdom">Plantae</named-content></kwd><kwd><named-content content-type="order">Asterales</named-content></kwd><kwd><named-content content-type="family">Asteraceae</named-content></kwd></kwd-group><mixed-citation publication-type="journal"><person-group><name><surname>Tubée</surname><given-names>Daniel B. Montesinos</given-names></name></person-group><article-title>Three new caespitose species of <italic>Senecio</italic> (Asteraceae, Senecioneae) from South Peru</article-title><source>PhytoKeys</source><day>19</day><month>6</month><year>2014</year><volume>2014</volume><issue>39</issue><fpage>1</fpage><lpage>17</lpage><pub-id pub-id-type="doi">10.3897/phytokeys.39.7668</pub-id></mixed-citation></tp:treatment-meta><tp:nomenclature><tp:taxon-name>
                        <tp:taxon-name-part taxon-name-part-type="genus">Senecio</tp:taxon-name-part>
                        <tp:taxon-name-part taxon-name-part-type="species">sykorae</tp:taxon-name-part>
                        <object-id xmlns:xlink="http://www.w3.org/1999/xlink" xlink:type="simple">urn:lsid:ipni.org:names:77140250-1</object-id>
                    </tp:taxon-name><tp:taxon-authority>Montesinos</tp:taxon-authority><tp:taxon-status xmlns:xlink="http://www.w3.org/1999/xlink" xlink:type="simple">sp. nov.</tp:taxon-status><xref ref-type="fig" rid="F2">Figs 2</xref><xref ref-type="fig" rid="F4">, 4B</xref><xref ref-type="fig" rid="F5">, 5</xref></tp:nomenclature><tp:treatment-sec sec-type="Diagnosis"><title>Diagnosis.</title><p>Morphologically similar to <italic><tp:taxon-name>Senecio gamolepis</tp:taxon-name></italic> but clearly distinguished by the tuft mat habit (vs. cushion mats), the leaf shape being obovate-spathulate (vs. linear-lanceolate), corolla white (vs. yellow), phyllaries 12–14 (vs. 7–9), disc length 7–9 mm (vs. 8–12 mm), and achene length 1.5–2 mm (vs. 1–1.3 mm).</p></tp:treatment-sec><tp:treatment-sec sec-type="Type"><title>Type.</title><p>PERU: Moquegua Region, General Sánchez Cerro Province, Yunga District, E of Yunga, terrestrial on bare clayey soils on the peaks of Perusa mountain, elevation 4802 m, <named-content xmlns:xlink="http://www.w3.org/1999/xlink" content-type="dwc:verbatimCoordinates" xlink:type="simple">16°11'08"S, 70°38'14"W</named-content>, 13 April 2012, <italic>Montesinos &amp; Calisaya 3805</italic> (holotype USM!, isotype HUSA!).</p></tp:treatment-sec><tp:treatment-sec sec-type="Description"><title>Description.</title><p><italic>Perennial</italic> herb, decumbent, low-growing and forming small tuft mats 4–6 cm high and up to 6 cm in diam. <italic>Trichomes</italic> absent. <italic>Stems</italic> 3–5 cm long, densely leafy, woody and branched at the base. <italic>Leaves</italic> cauline, alternate, lamina obovate-spathulate, 9–14 mm long × 1–2.2 mm wide, glabrous on surface and margins except at the base (scarcely covered by thin, short trichomes), base truncate to auriculate, apex obtuse, entire, margin involute; young leaves pale green with yellowish margins turning dark green with age. <italic>Synflorescences</italic> of solitary, terminal capitula. <!--PageBreak--><!--PageBreak--><!--PageBreak--><!--PageBreak--><italic>Capitula</italic> homogamous, discoid and pedicled (5–10 mm long). <italic>Involucres</italic> at first narrowly cylindrical becoming cylindrical-campanulate with age (7–9 mm long × 3–5 mm wide). <italic>Calycular bracts</italic> linear-oblong (6–8 mm × 0.7–1 mm), dark green on the surface and light green along the margins, with dark brown-black apex covered with inconspicuous trichomes or glabrous. <italic>Phyllaries</italic> 12–14, connate, 5–6.5 mm long × 0.6–1 mm wide, linear-lanceolate, margins glabrous, apex dark brown with short trichomes. <italic>Florets</italic> 13–16; corolla tubular, abruptly constricted near the base, 5-lobed, each lobe 0.2–0.3 mm long, white, tube 2.5–4 mm long × 0.5–0.8 mm wide; anthers linear-lanceolate, 1.5–2 mm long × 0.2–0.3 mm wide, truncate, terminal appendages lanceolate, obtuse; margin whitish transparent and becoming darker towards the centre; style dark purple, truncate, apically covered by papillae equally distributed. <italic>Achenes</italic> cylindrical, pale green, finely covered with trichomes, 1.5–2 mm long × 0.6–0.9 mm wide; carpopodium symmetrical in a shallow ring; pappus of smooth fine bristles, white, 4–6 mm long, with fine alternate single setulae.</p><fig id="F2" position="float" orientation="portrait"><label>Figure 2.</label><caption><p><italic><tp:taxon-name>Senecio sykorae</tp:taxon-name></italic> Montesinos. <bold>A</bold> Leaf (upper side) <bold>B</bold> Leaf (underside) <bold>C</bold> Capitulum <bold>D</bold> Calycular bracts <bold>E</bold> Phyllary <bold>F</bold> Stamens arrangement in a floret <bold>G</bold> Floret <bold>H</bold> Pappus bristles <bold>I</bold> Stamens <bold>J</bold> Style <bold>K</bold> Papillose stigma <bold>L</bold> Achene</p></caption><graphic xmlns:xlink="http://www.w3.org/1999/xlink" xlink:href="phytokeys-039-001-g002.jpg" position="float" orientation="portrait" xlink:type="simple"/></fig></tp:treatment-sec><tp:treatment-sec sec-type="Ecology and distribution"><title>Ecology and distribution.</title><p>Terrestrial plant on bare clayey soils on the summits of mountain peaks and grassland plateaus in the north of the Moquegua Region at elevations of 4550–4800 m. Co-occurring with <italic><tp:taxon-name>Belloa pickeringii</tp:taxon-name></italic> (A. Gray) Sagást. &amp; M.O. Dillon, <italic><tp:taxon-name>Nototriche obcuneata</tp:taxon-name></italic> (Baker f.) A.W. Hill, <italic><tp:taxon-name>Pycnophyllum molle</tp:taxon-name></italic> Remy, <italic><tp:taxon-name>Senecio candollei</tp:taxon-name></italic> Wedd. and <italic><tp:taxon-name>Xenophyllum ciliolatum</tp:taxon-name></italic> (A. Gray) V.A. Funk. Flowers and fruits between March and April.</p></tp:treatment-sec><tp:treatment-sec sec-type="Etymology"><title>Etymology.</title><p>This <italic>Senecio</italic> is named after Karlè Sýkora, a well-known Dutch vegetation scientist who was my mentor in phytosociology.</p></tp:treatment-sec><tp:treatment-sec sec-type="Additional material examined"><title>Additional material examined</title><p><bold>(paratypes).</bold> PERU. Moquegua Region, General Sánchez Cerro Province, Ubinas District, S of Pillone, terrestrial on bare clayey soils in the verges of the road to Pillone town, elevation 4584 m, <named-content xmlns:xlink="http://www.w3.org/1999/xlink" content-type="dwc:verbatimCoordinates" xlink:type="simple">16°10'02"S, 70°49'56"W</named-content>, 24 March 2013, <italic>Montesinos 4023</italic> (USM).</p></tp:treatment-sec><tp:treatment-sec sec-type="Discussion"><title>Discussion.</title><p><italic><tp:taxon-name>Senecio sykorae</tp:taxon-name></italic> appears to be closely related to <italic><tp:taxon-name>Senecio gamolepis</tp:taxon-name></italic> which grows at higher elevations but approaches the known range of <italic><tp:taxon-name>Senecio sykorae</tp:taxon-name></italic> within a few hundred metres. While <italic><tp:taxon-name>Senecio gamolepis</tp:taxon-name></italic> is generally distinctive in the genus for its large size, attaining widths of up to 1 meter in diameter, and for its larger, capitulate form, <italic><tp:taxon-name>Senecio sykorae</tp:taxon-name></italic> is a smaller plant, of about 4–6 cm wide and has shorter corolla, less than 9 mm long. <italic><tp:taxon-name>Senecio sykorae</tp:taxon-name></italic> is also distinctive in that it has 12–14 phyllaries per capitulum instead of 7–9 phyllaries in <italic><tp:taxon-name>Senecio gamolepis</tp:taxon-name></italic>. Likely the leaves of <italic><tp:taxon-name>Senecio sykorae</tp:taxon-name></italic> are distinctive in that they are obovate-spathulate vs. linear-lanceolate. Also, the achenes in <italic><tp:taxon-name>Senecio sykorae</tp:taxon-name></italic> are larger (1.5–2 mm long) vs. 1–1.3 mm long in <italic><tp:taxon-name>Senecio gamolepis</tp:taxon-name></italic>. <italic><tp:taxon-name>Senecio sykorae</tp:taxon-name></italic> also differs from <italic><tp:taxon-name>Senecio algens</tp:taxon-name></italic> by the leaf and capitula length (shorter in <italic><tp:taxon-name>Senecio sykorae</tp:taxon-name></italic>), and from both species by the corolla colour (white vs. yellow). Less similarity is found in <italic><tp:taxon-name>Senecio algens</tp:taxon-name></italic>, <italic><tp:taxon-name>Senecio humillimus</tp:taxon-name></italic>, <italic><tp:taxon-name>Senecio trifurcifolius</tp:taxon-name></italic>, <italic><tp:taxon-name>Senecio pucapampaensis</tp:taxon-name></italic> and <italic><tp:taxon-name>Senecio evacoides</tp:taxon-name></italic>, and from which <italic><tp:taxon-name>Senecio sykorae</tp:taxon-name></italic> can be distinguished on the basis of its habit, trichomes, leaf shape and length, calycular bracts and phyllary length and shape as summarized in <xref ref-type="table" rid="T1">Table 1</xref>.</p></tp:treatment-sec><tp:treatment-sec sec-type="Conservation status"><title>Conservation status.</title><p>Following the criteria and categories of <xref ref-type="bibr" rid="B10">IUCN (2001)</xref>, a preliminary status of Critically Endangered (CR) is assigned. The new species deserves <!--PageBreak-->protection because its total area of occupancy is less than 10 km² (ca. 5 km²) (B2); only one population known (B2b); habitat inferred to be continuing to decline (B2b(i-iii)); population estimated to number fewer than 150 individuals (D). The suitable habitats for <italic><tp:taxon-name>Senecio sykorae</tp:taxon-name></italic> on the mountain summits of the north of Moquegua are indicated as endangered because of overgrazing of grasslands, changes in annual rainfall, volcanic activity, and exploitation of natural resources, all potentially reducing their extent.</p></tp:treatment-sec><tp:treatment-sec><!--Section generated to contain objects referenced in tp:taxon-treatment.--><fig id="F4" position="float" orientation="portrait"><label>Figure 4.</label><caption><p>Habit photographs of: <bold>A</bold> <italic><tp:taxon-name>Senecio moqueguensis</tp:taxon-name></italic> <bold>B</bold> <italic><tp:taxon-name>Senecio sykorae</tp:taxon-name></italic> <bold>C</bold> <italic><tp:taxon-name>Senecio tassaensis</tp:taxon-name></italic>.</p></caption><graphic xmlns:xlink="http://www.w3.org/1999/xlink" xlink:href="phytokeys-039-001-g004.jpg" position="float" orientation="portrait" xlink:type="simple"/></fig><fig id="F5" position="float" orientation="portrait"><label>Figure 5.</label><caption><p>Distribution map showing collection and recorded sites for <italic><tp:taxon-name>Senecio moqueguensis</tp:taxon-name></italic> (red circles), <italic><tp:taxon-name>Senecio sykorae</tp:taxon-name></italic> (yellow squares) and <italic><tp:taxon-name>Senecio tassaensis</tp:taxon-name></italic> (green triangles). Inset: Photograph of the highland plains of Tassa, Moquegua, where populations of <italic><tp:taxon-name>Senecio moqueguensis</tp:taxon-name></italic> occur.</p></caption><graphic xmlns:xlink="http://www.w3.org/1999/xlink" xlink:href="phytokeys-039-001-g005.jpg" position="float" orientation="portrait" xlink:type="simple"/></fig><table-wrap id="T1" position="float" orientation="portrait"><label>Table 1.</label><caption><p>Comparison between <italic><tp:taxon-name>Senecio moqueguensis</tp:taxon-name></italic>, <italic><tp:taxon-name>Senecio sykorae</tp:taxon-name></italic>, <italic><tp:taxon-name>Senecio tassaensis</tp:taxon-name></italic> and their closest relatives.</p></caption><table><tbody><tr><th rowspan="1" colspan="1" style="text-align:left"/><th rowspan="1" colspan="1" style="text-align:left"><bold><italic><tp:taxon-name>Senecio moqueguensis</tp:taxon-name></italic></bold></th><th rowspan="1" colspan="1" style="text-align:left"><bold><italic><tp:taxon-name>Senecio sykorae</tp:taxon-name></italic></bold></th><th rowspan="1" colspan="1" style="text-align:left"><bold><italic><tp:taxon-name>Senecio tassaensis</tp:taxon-name></italic></bold></th><th rowspan="1" colspan="1" style="text-align:left"><bold><italic><tp:taxon-name>Senecio pucapampaensis</tp:taxon-name></italic></bold></th><th rowspan="1" colspan="1" style="text-align:left"><bold><italic><tp:taxon-name>Senecio gamolepis</tp:taxon-name></italic></bold></th><th rowspan="1" colspan="1" style="text-align:left"><bold><italic><tp:taxon-name>Senecio algens</tp:taxon-name></italic></bold></th><th rowspan="1" colspan="1" style="text-align:left"><bold><italic><tp:taxon-name>Senecio evacoides</tp:taxon-name></italic></bold></th><th rowspan="1" colspan="1" style="text-align:left"><bold><italic><tp:taxon-name>Senecio humillimus</tp:taxon-name></italic></bold></th><th rowspan="1" colspan="1" style="text-align:left"><bold><italic><tp:taxon-name>Senecio expansus</tp:taxon-name></italic></bold></th><th rowspan="1" colspan="1" style="text-align:left"><bold><italic><tp:taxon-name>Senecio trifurcifolius</tp:taxon-name></italic></bold></th><th rowspan="1" colspan="1" style="text-align:left"><bold><italic><tp:taxon-name>Senecio repens</tp:taxon-name></italic></bold></th></tr><tr><td rowspan="1" colspan="1" style="text-align:left"><bold>Distribution</bold></td><td rowspan="1" colspan="1" style="text-align:left">PE (Moquegua)</td><td rowspan="1" colspan="1" style="text-align:left">PE (Moquegua)</td><td rowspan="1" colspan="1" style="text-align:left">PE (Moquegua)</td><td rowspan="1" colspan="1" style="text-align:left">PE (Junin)</td><td rowspan="1" colspan="1" style="text-align:left">PE, CH, AR, BO</td><td rowspan="1" colspan="1" style="text-align:left">PE, BO, AR</td><td rowspan="1" colspan="1" style="text-align:left">PE, BO, AR</td><td rowspan="1" colspan="1" style="text-align:left">BO, South Peru</td><td rowspan="1" colspan="1" style="text-align:left">AR, BO, PE</td><td rowspan="1" colspan="1" style="text-align:left">PE, BO, CH</td><td rowspan="1" colspan="1" style="text-align:left">BO, EC, PE</td></tr><tr><td rowspan="1" colspan="1" style="text-align:left"><bold>Altitude</bold></td><td rowspan="1" colspan="1" style="text-align:left">4500–4800 m</td><td rowspan="1" colspan="1" style="text-align:left">4550–4800 m</td><td rowspan="1" colspan="1" style="text-align:left">4650–4700 m</td><td rowspan="1" colspan="1" style="text-align:left">4500–4600 m</td><td rowspan="1" colspan="1" style="text-align:left">4000–4800 m</td><td rowspan="1" colspan="1" style="text-align:left">4500–5000 m</td><td rowspan="1" colspan="1" style="text-align:left">4000–4800 m</td><td rowspan="1" colspan="1" style="text-align:left">3500–4500 m</td><td rowspan="1" colspan="1" style="text-align:left">3900–4800 m</td><td rowspan="1" colspan="1" style="text-align:left">4000–4500 m</td><td rowspan="1" colspan="1" style="text-align:left">3000–4600 m</td></tr><tr><td rowspan="1" colspan="1" style="text-align:left"><bold>Habit</bold></td><td rowspan="1" colspan="1" style="text-align:left">dense caespitose mat </td><td rowspan="1" colspan="1" style="text-align:left">tuft mat</td><td rowspan="1" colspan="1" style="text-align:left">tuft</td><td rowspan="1" colspan="1" style="text-align:left">postrate, decumbent</td><td rowspan="1" colspan="1" style="text-align:left">dense caespitose mat </td><td rowspan="1" colspan="1" style="text-align:left">caespitose subshrub</td><td rowspan="1" colspan="1" style="text-align:left">suffruticose or shrubby</td><td rowspan="1" colspan="1" style="text-align:left">dense caespitose mat </td><td rowspan="1" colspan="1" style="text-align:left">ground rosette herb</td><td rowspan="1" colspan="1" style="text-align:left">suffruticose</td><td rowspan="1" colspan="1" style="text-align:left">ground rosette herb</td></tr><tr><td rowspan="1" colspan="1" style="text-align:left"><bold>Plant dimensions (height, diameter)</bold></td><td rowspan="1" colspan="1" style="text-align:left">2–4 cm, &gt; 60 cm</td><td rowspan="1" colspan="1" style="text-align:left">4–6 cm, &gt; 6 cm</td><td rowspan="1" colspan="1" style="text-align:left">2–4 cm, &gt; 4 cm</td><td rowspan="1" colspan="1" style="text-align:left">5–9 cm, &gt; 8 cm</td><td rowspan="1" colspan="1" style="text-align:left">2–3 cm, &gt; 1 m</td><td rowspan="1" colspan="1" style="text-align:left">4–6 cm, &gt; 6 cm</td><td rowspan="1" colspan="1" style="text-align:left">2 cm, ca. 1 m</td><td rowspan="1" colspan="1" style="text-align:left">2 cm, ca. 70 cm</td><td rowspan="1" colspan="1" style="text-align:left">2–4 cm, 5–8 cm</td><td rowspan="1" colspan="1" style="text-align:left">5–8 cm, &gt; 8 cm</td><td rowspan="1" colspan="1" style="text-align:left">2–4 cm, 6–9 cm</td></tr><tr><td rowspan="1" colspan="1" style="text-align:left"><bold>Indumentum</bold></td><td rowspan="1" colspan="1" style="text-align:left">glandular, multicelular, 0.1–0.3 mm</td><td rowspan="1" colspan="1" style="text-align:left">absent</td><td rowspan="1" colspan="1" style="text-align:left">glandular, multicelular, 0.3–1.2 mm</td><td rowspan="1" colspan="1" style="text-align:left">finely puberulous, &lt;0.1 mm </td><td rowspan="1" colspan="1" style="text-align:left">absent</td><td rowspan="1" colspan="1" style="text-align:left">absent</td><td rowspan="1" colspan="1" style="text-align:left">white lanuginose, &lt; 0.2 mm</td><td rowspan="1" colspan="1" style="text-align:left">puberulous, 0.1–0.2 mm </td><td rowspan="1" colspan="1" style="text-align:left">densely lanuginose, &lt; 0.2 mm</td><td rowspan="1" colspan="1" style="text-align:left">absent</td><td rowspan="1" colspan="1" style="text-align:left">puberulous, &lt; 0.2 mm</td></tr><tr><td rowspan="1" colspan="1" style="text-align:left"><bold>Leaf shape</bold></td><td rowspan="1" colspan="1" style="text-align:left">oblong-spathulate, subpinnatifid</td><td rowspan="1" colspan="1" style="text-align:left">obovate-spathulate </td><td rowspan="1" colspan="1" style="text-align:left">obovate-spathulate, incised or acuminate</td><td rowspan="1" colspan="1" style="text-align:left">cuneiform-subpinnatifid, incised</td><td rowspan="1" colspan="1" style="text-align:left">linear-lanceolate</td><td rowspan="1" colspan="1" style="text-align:left">spathulate, obtuse</td><td rowspan="1" colspan="1" style="text-align:left">obovate-spathulate</td><td rowspan="1" colspan="1" style="text-align:left">linear-spathulate, ovate</td><td rowspan="1" colspan="1" style="text-align:left">ovate, elliptical or circular, crenate</td><td rowspan="1" colspan="1" style="text-align:left">cuneiform-linear, dentate</td><td rowspan="1" colspan="1" style="text-align:left">elliptic-ovate, obovate</td></tr><tr><td rowspan="1" colspan="1" style="text-align:left"><bold>Leaf (length, width)</bold></td><td rowspan="1" colspan="1" style="text-align:left">8–12 × 1–2.5 mm</td><td rowspan="1" colspan="1" style="text-align:left">9–14 × 1–2.2 mm</td><td rowspan="1" colspan="1" style="text-align:left">6–9 × 1–2.5 mm</td><td rowspan="1" colspan="1" style="text-align:left">9–15 × 3–4 mm</td><td rowspan="1" colspan="1" style="text-align:left">8–12 × 2–4 mm</td><td rowspan="1" colspan="1" style="text-align:left">10–35 × 2–5 mm</td><td rowspan="1" colspan="1" style="text-align:left">10–20 × 3–6 mm</td><td rowspan="1" colspan="1" style="text-align:left">3–10 × 0.5–1 mm</td><td rowspan="1" colspan="1" style="text-align:left">10–25 × 10–22 mm</td><td rowspan="1" colspan="1" style="text-align:left">10–20 × 1 mm</td><td rowspan="1" colspan="1" style="text-align:left">10–25 × 10–22 mm</td></tr><tr><td rowspan="1" colspan="1" style="text-align:left"><bold>Leaf pubescence</bold></td><td rowspan="1" colspan="1" style="text-align:left">sparsely covered by thin trichomes</td><td rowspan="1" colspan="1" style="text-align:left">glabrous</td><td rowspan="1" colspan="1" style="text-align:left">densely covered by trichomes</td><td rowspan="1" colspan="1" style="text-align:left">ciliate margins</td><td rowspan="1" colspan="1" style="text-align:left">glabrous</td><td rowspan="1" colspan="1" style="text-align:left">glabrous</td><td rowspan="1" colspan="1" style="text-align:left">densely lanuginose</td><td rowspan="1" colspan="1" style="text-align:left">sparsely puberulous</td><td rowspan="1" colspan="1" style="text-align:left">densely lanuginose</td><td rowspan="1" colspan="1" style="text-align:left">glabrous</td><td rowspan="1" colspan="1" style="text-align:left">glabrous adaxially, puberulous abaxially</td></tr><tr><td rowspan="1" colspan="1" style="text-align:left"><bold>Involucre (shape; length; width)</bold></td><td rowspan="1" colspan="1" style="text-align:left">cylindrical-campanulate; 7–10 × 6–8.5 mm</td><td rowspan="1" colspan="1" style="text-align:left">cylindrical-campanulate; 7–9 × 3–5 mm</td><td rowspan="1" colspan="1" style="text-align:left">cylindrical-campanulate; 6–8 × 5–7 mm</td><td rowspan="1" colspan="1" style="text-align:left">campanulate; 7–8 × 8–9 mm</td><td rowspan="1" colspan="1" style="text-align:left">cylindrical-campanulate; 8–11 × 4–6 mm</td><td rowspan="1" colspan="1" style="text-align:left">cylindrical-campanulate; 7.5–10 × 8–12 mm</td><td rowspan="1" colspan="1" style="text-align:left">campanulate; 7–8 × 5–6 mm</td><td rowspan="1" colspan="1" style="text-align:left">cylindrical-campanulate; 5 × 3–4 mm</td><td rowspan="1" colspan="1" style="text-align:left">campanulate; 10–25 × 10–22 mm</td><td rowspan="1" colspan="1" style="text-align:left">campanulate; 8–9 × 6 mm</td><td rowspan="1" colspan="1" style="text-align:left">campanulate; 6–7 × 8–10 mm</td></tr><tr><td rowspan="1" colspan="1" style="text-align:left"><bold>Calycular bracts (shape; margin; size)</bold></td><td rowspan="1" colspan="1" style="text-align:left">linear-oblong; sparse trichomes; 6–9 × 1–2.5 mm</td><td rowspan="1" colspan="1" style="text-align:left">linear-oblong; scarce trichomes; 6–8 × 0.7–1 mm</td><td rowspan="1" colspan="1" style="text-align:left">ovate-oblong; dense trichomes; 4–6 × 1 mm</td><td rowspan="1" colspan="1" style="text-align:left">linear; ciliate; 6–7 × 1 mm</td><td rowspan="1" colspan="1" style="text-align:left">linear; glabrous; 7–10 × 0.8–1.2 mm</td><td rowspan="1" colspan="1" style="text-align:left">linear; glabrous; 6–9 × 0.8–1.1 mm</td><td rowspan="1" colspan="1" style="text-align:left">linear; tomentose; 6–7 × 0.8–1.2 mm</td><td rowspan="1" colspan="1" style="text-align:left">linear; glabrous; 3–4 × 0.7–1 mm</td><td rowspan="1" colspan="1" style="text-align:left">linear; tomentose; 9–22 × 2.5–5 mm</td><td rowspan="1" colspan="1" style="text-align:left">linear, glabrous; 7–8 × 0.8–1.2 mm</td><td rowspan="1" colspan="1" style="text-align:left">linear, glabrous; 5–6 × 0.8–1.2 mm</td></tr><tr><td rowspan="1" colspan="1" style="text-align:left"><bold>Phyllaries (shape; size)</bold></td><td rowspan="1" colspan="1" style="text-align:left">oblong-lanceolate; 5–8 × 0.7–1.2 mm</td><td rowspan="1" colspan="1" style="text-align:left">linear-lanceolate; 5–6.5 × 0.6–1 mm</td><td rowspan="1" colspan="1" style="text-align:left">linear-lanceolate; 5–8 × 0.8–1.2 mm </td><td rowspan="1" colspan="1" style="text-align:left">linear; 6–7 × 1.2 mm</td><td rowspan="1" colspan="1" style="text-align:left">oblong; 6–8 × 1.8–2.3 mm</td><td rowspan="1" colspan="1" style="text-align:left">linear; 7–9 × 2–3 mm</td><td rowspan="1" colspan="1" style="text-align:left">linear; 5–7 × 0.8–1.1 mm</td><td rowspan="1" colspan="1" style="text-align:left">oblong-lanceolate; 6–8 × 1–1.2 mm</td><td rowspan="1" colspan="1" style="text-align:left">linear; 10–15 × 2–4 mm</td><td rowspan="1" colspan="1" style="text-align:left">lanceolate, attenuate; 6–8 × 1–1.5 mm</td><td rowspan="1" colspan="1" style="text-align:left">linear; 13–20 mm × 1–2 mm</td></tr><tr><td rowspan="1" colspan="1" style="text-align:left"><bold>Phyllaries (number)</bold></td><td rowspan="1" colspan="1" style="text-align:left">9–12</td><td rowspan="1" colspan="1" style="text-align:left">12–14</td><td rowspan="1" colspan="1" style="text-align:left">12–16</td><td rowspan="1" colspan="1" style="text-align:left">12–14</td><td rowspan="1" colspan="1" style="text-align:left">7–9</td><td rowspan="1" colspan="1" style="text-align:left">10–15</td><td rowspan="1" colspan="1" style="text-align:left">13–20</td><td rowspan="1" colspan="1" style="text-align:left">8</td><td rowspan="1" colspan="1" style="text-align:left">20–25</td><td rowspan="1" colspan="1" style="text-align:left">8</td><td rowspan="1" colspan="1" style="text-align:left">13–20</td></tr><tr><td rowspan="1" colspan="1" style="text-align:left"><bold>Phyllaries (margins)</bold></td><td rowspan="1" colspan="1" style="text-align:left">densely covered with trichomes</td><td rowspan="1" colspan="1" style="text-align:left">glabrous</td><td rowspan="1" colspan="1" style="text-align:left">densely covered with trichomes</td><td rowspan="1" colspan="1" style="text-align:left">scarious, ciliate</td><td rowspan="1" colspan="1" style="text-align:left">glabrous</td><td rowspan="1" colspan="1" style="text-align:left">glabrous</td><td rowspan="1" colspan="1" style="text-align:left">pubescent</td><td rowspan="1" colspan="1" style="text-align:left">glabrous</td><td rowspan="1" colspan="1" style="text-align:left">glabrous or pubescent</td><td rowspan="1" colspan="1" style="text-align:left">glabrous</td><td rowspan="1" colspan="1" style="text-align:left">glabrous</td></tr><tr><td rowspan="1" colspan="1" style="text-align:left"><bold>Corolla (color)</bold></td><td rowspan="1" colspan="1" style="text-align:left">bright yellow </td><td rowspan="1" colspan="1" style="text-align:left">white</td><td rowspan="1" colspan="1" style="text-align:left">purple-pink to pale white</td><td rowspan="1" colspan="1" style="text-align:left">white</td><td rowspan="1" colspan="1" style="text-align:left">yellow</td><td rowspan="1" colspan="1" style="text-align:left">yellow</td><td rowspan="1" colspan="1" style="text-align:left">yellow</td><td rowspan="1" colspan="1" style="text-align:left">dark yellow with purple tube</td><td rowspan="1" colspan="1" style="text-align:left">yellow</td><td rowspan="1" colspan="1" style="text-align:left">yellow</td><td rowspan="1" colspan="1" style="text-align:left">yellow</td></tr><tr><td rowspan="1" colspan="1" style="text-align:left"><bold>Achene (shape, texture)</bold></td><td rowspan="1" colspan="1" style="text-align:left">cylindrical, with trichomes</td><td rowspan="1" colspan="1" style="text-align:left">cylindrical, with trichomes</td><td rowspan="1" colspan="1" style="text-align:left">ovate, striate, with trichomes</td><td rowspan="1" colspan="1" style="text-align:left">cylindrical, glabrous</td><td rowspan="1" colspan="1" style="text-align:left">cylindrical, glabrous</td><td rowspan="1" colspan="1" style="text-align:left">cylindrical, glabrous</td><td rowspan="1" colspan="1" style="text-align:left">cylindrical, glabrous</td><td rowspan="1" colspan="1" style="text-align:left">cylindrical, sericeous</td><td rowspan="1" colspan="1" style="text-align:left">cylindrical, glabrous</td><td rowspan="1" colspan="1" style="text-align:left">cylindrical-ovate, densely sericeous</td><td rowspan="1" colspan="1" style="text-align:left">cylindrical, glabrous</td></tr><tr><td rowspan="1" colspan="1" style="text-align:left"><bold>Pappus (length)</bold></td><td rowspan="1" colspan="1" style="text-align:left">5–6 mm</td><td rowspan="1" colspan="1" style="text-align:left">4–6 mm</td><td rowspan="1" colspan="1" style="text-align:left">3.5–5 mm</td><td rowspan="1" colspan="1" style="text-align:left">5–6 mm</td><td rowspan="1" colspan="1" style="text-align:left">6–9 mm</td><td rowspan="1" colspan="1" style="text-align:left">6–8 mm</td><td rowspan="1" colspan="1" style="text-align:left">4–6 mm</td><td rowspan="1" colspan="1" style="text-align:left">5–7 mm</td><td rowspan="1" colspan="1" style="text-align:left">10–20 mm</td><td rowspan="1" colspan="1" style="text-align:left">6–7 mm</td><td rowspan="1" colspan="1" style="text-align:left">5–6 mm</td></tr></tbody></table></table-wrap></tp:treatment-sec><ref-list><ref id="B10"><mixed-citation xmlns:xlink="http://www.w3.org/1999/xlink" xlink:type="simple"><person-group><name name-style="western"><surname>IUCN</surname><given-names/></name></person-group> (<year>2001</year>)<source> IUCN Red List Categories and Criteria: Version 3.1. Second Edition. Gland, Switzerland and Cambridge, UK.</source></mixed-citation></ref></ref-list></tp:taxon-treatment>
