# Supplementary material for: Three new caespitose species of Senecio (Asteraceae, Senecioneae) from South Peru
Source: PhytoKeys. 2014 Jun 19;(39):1–17. doi: 10.3897/phytokeys.39.7668 (PMC4152887; doi:10.3897/phytokeys.39.7668)
Supplement: XML Treatment for Senecio tassaensis [file phytokeys.39.7668-treatment3.xml]

<!DOCTYPE tp:taxon-treatment
  PUBLIC "-//TaxonX//DTD Taxonomic Treatment Publishing DTD v0 20100105//EN" "tax-treatment-NSO.dtd">
<tp:taxon-treatment xmlns:tp="http://www.plazi.org/taxpub"><tp:treatment-meta><kwd-group><label>Taxon classification</label><kwd><named-content content-type="kingdom">Plantae</named-content></kwd><kwd><named-content content-type="order">Asterales</named-content></kwd><kwd><named-content content-type="family">Asteraceae</named-content></kwd></kwd-group><mixed-citation publication-type="journal"><person-group><name><surname>Tubée</surname><given-names>Daniel B. Montesinos</given-names></name></person-group><article-title>Three new caespitose species of <italic>Senecio</italic> (Asteraceae, Senecioneae) from South Peru</article-title><source>PhytoKeys</source><day>19</day><month>6</month><year>2014</year><volume>2014</volume><issue>39</issue><fpage>1</fpage><lpage>17</lpage><pub-id pub-id-type="doi">10.3897/phytokeys.39.7668</pub-id></mixed-citation></tp:treatment-meta><tp:nomenclature><tp:taxon-name>
                        <tp:taxon-name-part taxon-name-part-type="genus">Senecio</tp:taxon-name-part>
                        <tp:taxon-name-part taxon-name-part-type="species">tassaensis</tp:taxon-name-part>
                        <object-id xmlns:xlink="http://www.w3.org/1999/xlink" xlink:type="simple">urn:lsid:ipni.org:names:77140251-1</object-id>
                    </tp:taxon-name><tp:taxon-authority>Montesinos</tp:taxon-authority><tp:taxon-status xmlns:xlink="http://www.w3.org/1999/xlink" xlink:type="simple">sp. nov.</tp:taxon-status><xref ref-type="fig" rid="F3">Figs 3</xref><xref ref-type="fig" rid="F4">, 4C</xref><xref ref-type="fig" rid="F5">, 5</xref></tp:nomenclature><tp:treatment-sec sec-type="Diagnosis"><title>Diagnosis.</title><p>Similar to <italic><tp:taxon-name>Senecio moqueguensis</tp:taxon-name></italic> but clearly distinguished by the leaf lamina obovate-spathulate (vs. oblong-spathulate), leaf length 6–9 mm (vs. 8–12 mm), leaf surface densely covered by trichomes (vs. sparsely covered), trichomes 0.3–1.2 mm long (vs. 0.1–0.3 mm long), corolla white (vs. yellow), calycular bracts 4–6 mm long (vs. 6–9 mm), phyllaries 12–16 (vs. 9–12), involucre length 6–8 mm (vs. 7–10 mm), and achene length 1–1.2 mm (vs. 1.8–2.5 mm).</p></tp:treatment-sec><tp:treatment-sec sec-type="Type"><title>Type.</title><p>PERU. Moquegua Region, General Sánchez Cerro Province, Ubinas District, NW of Tassa, terrestrial on clayey rocky soils on the summits of Pirhuani peak, elevation 4657 m, <named-content xmlns:xlink="http://www.w3.org/1999/xlink" content-type="dwc:verbatimCoordinates" xlink:type="simple">16°09'58"S, 70°43'49"W</named-content>, 07 April 2011, <italic>Montesinos 3103</italic> (holotype HUSA!, isotypes MOL, USM).</p></tp:treatment-sec><tp:treatment-sec sec-type="Description"><title>Description.</title><p><italic>Perennial</italic> herb, tufted, up to 2–4 cm high and up to 4 cm in diam. <italic>Trichomes</italic> glandular, densely covering the plant, multicellular, whitish transparent, 0.3–1.2 mm long × 0.1–0.2 mm wide, composed of 6–10 ovate or elongate cells (each 60–80 µm long), apical cell rotund. <italic>Stems</italic> thick, &lt; 1 cm long, often densely branched and leafy in the central portion. <italic>Leaves</italic> arranged in irregular rosettes, lamina obovate-spathulate, 6–9 mm × 1–2.5 mm, densely covered by thin trichomes on the margins; base truncated and apex pinnatifid; lower and upper surface of the leaves gradually becoming shorter towards the tip; margin incised with 5–7 obtuse lobes or rarely acuminate; mature leaves with involute margins; young leaves green yellow turning greenish grey with age. <italic>Synflorescences</italic> of solitary sessile or subsessile terminal capitula. <italic>Capitula</italic> homogamous, discoid. <italic>Involucres</italic> at first cylindrical, turning campanulate with age (ca. 6–8 mm long × 5–7 mm wide). <italic>Calycular bracts</italic> ovate-oblong (4–6 mm × 1 mm), greyish green on the surface and covered with trichomes on the margins, dark brown apex covered apically with short brown multicellular trichomes. <italic>Phyllaries</italic> 12–16, connate, 5–8 mm long × 0.8–1.2 mm wide, linear-lanceolate, covered with thin trichomes scarcely on the surface and densely along the margins, apex dark brown and covered with short multicellular trichomes. <italic>Florets</italic> 18–21, corolla tubular, abruptly constricted near the base, 5-lobed, each lobe 0.2–0.4 mm long, purple pink gradually becoming pale white towards the tip, tube 2–2.5 mm long × 1 mm wide; anthers linear-lanceolate, 1.5–2 × 0.3–0.4 mm, terminal appendages lanceolate, acute to somewhat protuberant, bases ecalcarate; anthers margin white becoming dark yellow towards <!--PageBreak--><!--PageBreak--><!--PageBreak-->the centre; style dark purple, truncate, papillae covering the whole surface of the apex. <italic>Achenes</italic> ovate, striate, covered with trichomes, 1–1.2 mm long and 0.6–0.8 mm wide, pale yellow; carpopodium symmetrical in a shallow ring; pappus of smooth bristles, white, silky, 3.5–5 mm long, with fine single setulae.</p><fig id="F3" position="float" orientation="portrait"><label>Figure 3.</label><caption><p><italic><tp:taxon-name>Senecio tassaensis</tp:taxon-name></italic> Montesinos. <bold>A</bold> Leaf (upper side) <bold>B</bold> Leaf (underside) <bold>C</bold> Phyllaries trichomes <bold>D</bold> Leaf trichomes <bold>E</bold> Capitulum <bold>F</bold> Calycular bracts <bold>G</bold> Phyllary <bold>H</bold> Stamens arrangement in a floret <bold>I</bold> Floret <bold>J</bold> Pappus bristles <bold>K</bold> Stamens <bold>L</bold> Style <bold>M</bold> Papillose stigma <bold>N</bold> Achene.</p></caption><graphic xmlns:xlink="http://www.w3.org/1999/xlink" xlink:href="phytokeys-039-001-g003.jpg" position="float" orientation="portrait" xlink:type="simple"/></fig><fig id="F4" position="float" orientation="portrait"><label>Figure 4.</label><caption><p>Habit photographs of: <bold>A</bold> <italic><tp:taxon-name>Senecio moqueguensis</tp:taxon-name></italic> <bold>B</bold> <italic><tp:taxon-name>Senecio sykorae</tp:taxon-name></italic> <bold>C</bold> <italic><tp:taxon-name>Senecio tassaensis</tp:taxon-name></italic>.</p></caption><graphic xmlns:xlink="http://www.w3.org/1999/xlink" xlink:href="phytokeys-039-001-g004.jpg" position="float" orientation="portrait" xlink:type="simple"/></fig><fig id="F5" position="float" orientation="portrait"><label>Figure 5.</label><caption><p>Distribution map showing collection and recorded sites for <italic><tp:taxon-name>Senecio moqueguensis</tp:taxon-name></italic> (red circles), <italic><tp:taxon-name>Senecio sykorae</tp:taxon-name></italic> (yellow squares) and <italic><tp:taxon-name>Senecio tassaensis</tp:taxon-name></italic> (green triangles). Inset: Photograph of the highland plains of Tassa, Moquegua, where populations of <italic><tp:taxon-name>Senecio moqueguensis</tp:taxon-name></italic> occur.</p></caption><graphic xmlns:xlink="http://www.w3.org/1999/xlink" xlink:href="phytokeys-039-001-g005.jpg" position="float" orientation="portrait" xlink:type="simple"/></fig></tp:treatment-sec><tp:treatment-sec sec-type="Ecology and distribution"><title>Ecology and distribution.</title><p>Terrestrial plant on clayey rocky soils on the peaks of the highland summits of the Pirhuani peak, near Tassa town, Moquegua Region, at elevations of 4650–4700 m. It occurs with <italic><tp:taxon-name>Azorella</tp:taxon-name></italic>, <italic><tp:taxon-name>Calamagrostis</tp:taxon-name></italic>, <italic><tp:taxon-name>Pycnophyllum</tp:taxon-name></italic>, <italic><tp:taxon-name>Mniodes</tp:taxon-name></italic>, <italic><tp:taxon-name>Senecio</tp:taxon-name></italic>, and <italic><tp:taxon-name>Xenophyllum</tp:taxon-name></italic>. Flowers and fruits between March and April.</p></tp:treatment-sec><tp:treatment-sec sec-type="Etymology"><title>Etymology.</title><p>This <italic><tp:taxon-name>Senecio</tp:taxon-name></italic> is named after the town of Tassa (Moquegua Region), downslope of Pirhuani peak where the species was found.</p></tp:treatment-sec><tp:treatment-sec sec-type="Discussion"><title>Discussion.</title><p><italic><tp:taxon-name>Senecio tassaensis</tp:taxon-name></italic> appears to be closely related to <italic><tp:taxon-name>Senecio moqueguensis</tp:taxon-name></italic> which grows at the same elevational range but approaches the known range of <italic><tp:taxon-name>Senecio tassaensis</tp:taxon-name></italic> within a few hundred metres. <italic><tp:taxon-name>Senecio moqueguensis</tp:taxon-name></italic> is generally distinctive in the series for its larger size, attaining dense ground mats, and for its yellow corolla. <italic><tp:taxon-name>Senecio tassaensis</tp:taxon-name></italic> has 12–16 phyllaries (vs. 9–12), an involucre length of 6–8 mm and achene length of 1–1.2 mm, being much shorter than in <italic><tp:taxon-name>Senecio moqueguensis</tp:taxon-name></italic>. <italic><tp:taxon-name>Senecio tassaensis</tp:taxon-name></italic> is relatively a very rare species with an estimated 100 individuals known. It is less similar to <italic><tp:taxon-name>Senecio pucapampaensis</tp:taxon-name></italic>, <italic><tp:taxon-name>Senecio evacoides</tp:taxon-name></italic>, <italic><tp:taxon-name>Senecio expansus</tp:taxon-name></italic> and <italic><tp:taxon-name>Senecio repens</tp:taxon-name></italic>, and can be distinguished on the basis of the habit, trichomes, leaf shape and length, calycular bracts and phyllaries length and shape as summarized in <xref ref-type="table" rid="T1">Table 1</xref>.</p></tp:treatment-sec><tp:treatment-sec sec-type="Conservation status"><title>Conservation status.</title><p>Following the criteria and categories of <xref ref-type="bibr" rid="B10">IUCN (2001)</xref>, a preliminary status of Critically Endangered (CR) is assigned. The new species deserves protection because its total area of occupancy is less than 10 km² (ca. 5 km²) (B2); only one population is known (B2b); habitat inferred to be continuing to decline(B2b(i-iii)); population estimated to number fewer than 100 individuals (D). The suitable habitats for <italic><tp:taxon-name>Senecio tassaensis</tp:taxon-name></italic> on the mountain summits of Pirhuani peak in the Ubinas district are indicated as endangered, because changes in the annual rainfall, volcanic activity and exploitation of natural resources, may all reduce their extent.</p></tp:treatment-sec><tp:treatment-sec><!--Section generated to contain objects referenced in tp:taxon-treatment.--><table-wrap id="T1" position="float" orientation="portrait"><label>Table 1.</label><caption><p>Comparison between <italic><tp:taxon-name>Senecio moqueguensis</tp:taxon-name></italic>, <italic><tp:taxon-name>Senecio sykorae</tp:taxon-name></italic>, <italic><tp:taxon-name>Senecio tassaensis</tp:taxon-name></italic> and their closest relatives.</p></caption><table><tbody><tr><th rowspan="1" colspan="1" style="text-align:left"/><th rowspan="1" colspan="1" style="text-align:left"><bold><italic><tp:taxon-name>Senecio moqueguensis</tp:taxon-name></italic></bold></th><th rowspan="1" colspan="1" style="text-align:left"><bold><italic><tp:taxon-name>Senecio sykorae</tp:taxon-name></italic></bold></th><th rowspan="1" colspan="1" style="text-align:left"><bold><italic><tp:taxon-name>Senecio tassaensis</tp:taxon-name></italic></bold></th><th rowspan="1" colspan="1" style="text-align:left"><bold><italic><tp:taxon-name>Senecio pucapampaensis</tp:taxon-name></italic></bold></th><th rowspan="1" colspan="1" style="text-align:left"><bold><italic><tp:taxon-name>Senecio gamolepis</tp:taxon-name></italic></bold></th><th rowspan="1" colspan="1" style="text-align:left"><bold><italic><tp:taxon-name>Senecio algens</tp:taxon-name></italic></bold></th><th rowspan="1" colspan="1" style="text-align:left"><bold><italic><tp:taxon-name>Senecio evacoides</tp:taxon-name></italic></bold></th><th rowspan="1" colspan="1" style="text-align:left"><bold><italic><tp:taxon-name>Senecio humillimus</tp:taxon-name></italic></bold></th><th rowspan="1" colspan="1" style="text-align:left"><bold><italic><tp:taxon-name>Senecio expansus</tp:taxon-name></italic></bold></th><th rowspan="1" colspan="1" style="text-align:left"><bold><italic><tp:taxon-name>Senecio trifurcifolius</tp:taxon-name></italic></bold></th><th rowspan="1" colspan="1" style="text-align:left"><bold><italic><tp:taxon-name>Senecio repens</tp:taxon-name></italic></bold></th></tr><tr><td rowspan="1" colspan="1" style="text-align:left"><bold>Distribution</bold></td><td rowspan="1" colspan="1" style="text-align:left">PE (Moquegua)</td><td rowspan="1" colspan="1" style="text-align:left">PE (Moquegua)</td><td rowspan="1" colspan="1" style="text-align:left">PE (Moquegua)</td><td rowspan="1" colspan="1" style="text-align:left">PE (Junin)</td><td rowspan="1" colspan="1" style="text-align:left">PE, CH, AR, BO</td><td rowspan="1" colspan="1" style="text-align:left">PE, BO, AR</td><td rowspan="1" colspan="1" style="text-align:left">PE, BO, AR</td><td rowspan="1" colspan="1" style="text-align:left">BO, South Peru</td><td rowspan="1" colspan="1" style="text-align:left">AR, BO, PE</td><td rowspan="1" colspan="1" style="text-align:left">PE, BO, CH</td><td rowspan="1" colspan="1" style="text-align:left">BO, EC, PE</td></tr><tr><td rowspan="1" colspan="1" style="text-align:left"><bold>Altitude</bold></td><td rowspan="1" colspan="1" style="text-align:left">4500–4800 m</td><td rowspan="1" colspan="1" style="text-align:left">4550–4800 m</td><td rowspan="1" colspan="1" style="text-align:left">4650–4700 m</td><td rowspan="1" colspan="1" style="text-align:left">4500–4600 m</td><td rowspan="1" colspan="1" style="text-align:left">4000–4800 m</td><td rowspan="1" colspan="1" style="text-align:left">4500–5000 m</td><td rowspan="1" colspan="1" style="text-align:left">4000–4800 m</td><td rowspan="1" colspan="1" style="text-align:left">3500–4500 m</td><td rowspan="1" colspan="1" style="text-align:left">3900–4800 m</td><td rowspan="1" colspan="1" style="text-align:left">4000–4500 m</td><td rowspan="1" colspan="1" style="text-align:left">3000–4600 m</td></tr><tr><td rowspan="1" colspan="1" style="text-align:left"><bold>Habit</bold></td><td rowspan="1" colspan="1" style="text-align:left">dense caespitose mat </td><td rowspan="1" colspan="1" style="text-align:left">tuft mat</td><td rowspan="1" colspan="1" style="text-align:left">tuft</td><td rowspan="1" colspan="1" style="text-align:left">postrate, decumbent</td><td rowspan="1" colspan="1" style="text-align:left">dense caespitose mat </td><td rowspan="1" colspan="1" style="text-align:left">caespitose subshrub</td><td rowspan="1" colspan="1" style="text-align:left">suffruticose or shrubby</td><td rowspan="1" colspan="1" style="text-align:left">dense caespitose mat </td><td rowspan="1" colspan="1" style="text-align:left">ground rosette herb</td><td rowspan="1" colspan="1" style="text-align:left">suffruticose</td><td rowspan="1" colspan="1" style="text-align:left">ground rosette herb</td></tr><tr><td rowspan="1" colspan="1" style="text-align:left"><bold>Plant dimensions (height, diameter)</bold></td><td rowspan="1" colspan="1" style="text-align:left">2–4 cm, &gt; 60 cm</td><td rowspan="1" colspan="1" style="text-align:left">4–6 cm, &gt; 6 cm</td><td rowspan="1" colspan="1" style="text-align:left">2–4 cm, &gt; 4 cm</td><td rowspan="1" colspan="1" style="text-align:left">5–9 cm, &gt; 8 cm</td><td rowspan="1" colspan="1" style="text-align:left">2–3 cm, &gt; 1 m</td><td rowspan="1" colspan="1" style="text-align:left">4–6 cm, &gt; 6 cm</td><td rowspan="1" colspan="1" style="text-align:left">2 cm, ca. 1 m</td><td rowspan="1" colspan="1" style="text-align:left">2 cm, ca. 70 cm</td><td rowspan="1" colspan="1" style="text-align:left">2–4 cm, 5–8 cm</td><td rowspan="1" colspan="1" style="text-align:left">5–8 cm, &gt; 8 cm</td><td rowspan="1" colspan="1" style="text-align:left">2–4 cm, 6–9 cm</td></tr><tr><td rowspan="1" colspan="1" style="text-align:left"><bold>Indumentum</bold></td><td rowspan="1" colspan="1" style="text-align:left">glandular, multicelular, 0.1–0.3 mm</td><td rowspan="1" colspan="1" style="text-align:left">absent</td><td rowspan="1" colspan="1" style="text-align:left">glandular, multicelular, 0.3–1.2 mm</td><td rowspan="1" colspan="1" style="text-align:left">finely puberulous, &lt;0.1 mm </td><td rowspan="1" colspan="1" style="text-align:left">absent</td><td rowspan="1" colspan="1" style="text-align:left">absent</td><td rowspan="1" colspan="1" style="text-align:left">white lanuginose, &lt; 0.2 mm</td><td rowspan="1" colspan="1" style="text-align:left">puberulous, 0.1–0.2 mm </td><td rowspan="1" colspan="1" style="text-align:left">densely lanuginose, &lt; 0.2 mm</td><td rowspan="1" colspan="1" style="text-align:left">absent</td><td rowspan="1" colspan="1" style="text-align:left">puberulous, &lt; 0.2 mm</td></tr><tr><td rowspan="1" colspan="1" style="text-align:left"><bold>Leaf shape</bold></td><td rowspan="1" colspan="1" style="text-align:left">oblong-spathulate, subpinnatifid</td><td rowspan="1" colspan="1" style="text-align:left">obovate-spathulate </td><td rowspan="1" colspan="1" style="text-align:left">obovate-spathulate, incised or acuminate</td><td rowspan="1" colspan="1" style="text-align:left">cuneiform-subpinnatifid, incised</td><td rowspan="1" colspan="1" style="text-align:left">linear-lanceolate</td><td rowspan="1" colspan="1" style="text-align:left">spathulate, obtuse</td><td rowspan="1" colspan="1" style="text-align:left">obovate-spathulate</td><td rowspan="1" colspan="1" style="text-align:left">linear-spathulate, ovate</td><td rowspan="1" colspan="1" style="text-align:left">ovate, elliptical or circular, crenate</td><td rowspan="1" colspan="1" style="text-align:left">cuneiform-linear, dentate</td><td rowspan="1" colspan="1" style="text-align:left">elliptic-ovate, obovate</td></tr><tr><td rowspan="1" colspan="1" style="text-align:left"><bold>Leaf (length, width)</bold></td><td rowspan="1" colspan="1" style="text-align:left">8–12 × 1–2.5 mm</td><td rowspan="1" colspan="1" style="text-align:left">9–14 × 1–2.2 mm</td><td rowspan="1" colspan="1" style="text-align:left">6–9 × 1–2.5 mm</td><td rowspan="1" colspan="1" style="text-align:left">9–15 × 3–4 mm</td><td rowspan="1" colspan="1" style="text-align:left">8–12 × 2–4 mm</td><td rowspan="1" colspan="1" style="text-align:left">10–35 × 2–5 mm</td><td rowspan="1" colspan="1" style="text-align:left">10–20 × 3–6 mm</td><td rowspan="1" colspan="1" style="text-align:left">3–10 × 0.5–1 mm</td><td rowspan="1" colspan="1" style="text-align:left">10–25 × 10–22 mm</td><td rowspan="1" colspan="1" style="text-align:left">10–20 × 1 mm</td><td rowspan="1" colspan="1" style="text-align:left">10–25 × 10–22 mm</td></tr><tr><td rowspan="1" colspan="1" style="text-align:left"><bold>Leaf pubescence</bold></td><td rowspan="1" colspan="1" style="text-align:left">sparsely covered by thin trichomes</td><td rowspan="1" colspan="1" style="text-align:left">glabrous</td><td rowspan="1" colspan="1" style="text-align:left">densely covered by trichomes</td><td rowspan="1" colspan="1" style="text-align:left">ciliate margins</td><td rowspan="1" colspan="1" style="text-align:left">glabrous</td><td rowspan="1" colspan="1" style="text-align:left">glabrous</td><td rowspan="1" colspan="1" style="text-align:left">densely lanuginose</td><td rowspan="1" colspan="1" style="text-align:left">sparsely puberulous</td><td rowspan="1" colspan="1" style="text-align:left">densely lanuginose</td><td rowspan="1" colspan="1" style="text-align:left">glabrous</td><td rowspan="1" colspan="1" style="text-align:left">glabrous adaxially, puberulous abaxially</td></tr><tr><td rowspan="1" colspan="1" style="text-align:left"><bold>Involucre (shape; length; width)</bold></td><td rowspan="1" colspan="1" style="text-align:left">cylindrical-campanulate; 7–10 × 6–8.5 mm</td><td rowspan="1" colspan="1" style="text-align:left">cylindrical-campanulate; 7–9 × 3–5 mm</td><td rowspan="1" colspan="1" style="text-align:left">cylindrical-campanulate; 6–8 × 5–7 mm</td><td rowspan="1" colspan="1" style="text-align:left">campanulate; 7–8 × 8–9 mm</td><td rowspan="1" colspan="1" style="text-align:left">cylindrical-campanulate; 8–11 × 4–6 mm</td><td rowspan="1" colspan="1" style="text-align:left">cylindrical-campanulate; 7.5–10 × 8–12 mm</td><td rowspan="1" colspan="1" style="text-align:left">campanulate; 7–8 × 5–6 mm</td><td rowspan="1" colspan="1" style="text-align:left">cylindrical-campanulate; 5 × 3–4 mm</td><td rowspan="1" colspan="1" style="text-align:left">campanulate; 10–25 × 10–22 mm</td><td rowspan="1" colspan="1" style="text-align:left">campanulate; 8–9 × 6 mm</td><td rowspan="1" colspan="1" style="text-align:left">campanulate; 6–7 × 8–10 mm</td></tr><tr><td rowspan="1" colspan="1" style="text-align:left"><bold>Calycular bracts (shape; margin; size)</bold></td><td rowspan="1" colspan="1" style="text-align:left">linear-oblong; sparse trichomes; 6–9 × 1–2.5 mm</td><td rowspan="1" colspan="1" style="text-align:left">linear-oblong; scarce trichomes; 6–8 × 0.7–1 mm</td><td rowspan="1" colspan="1" style="text-align:left">ovate-oblong; dense trichomes; 4–6 × 1 mm</td><td rowspan="1" colspan="1" style="text-align:left">linear; ciliate; 6–7 × 1 mm</td><td rowspan="1" colspan="1" style="text-align:left">linear; glabrous; 7–10 × 0.8–1.2 mm</td><td rowspan="1" colspan="1" style="text-align:left">linear; glabrous; 6–9 × 0.8–1.1 mm</td><td rowspan="1" colspan="1" style="text-align:left">linear; tomentose; 6–7 × 0.8–1.2 mm</td><td rowspan="1" colspan="1" style="text-align:left">linear; glabrous; 3–4 × 0.7–1 mm</td><td rowspan="1" colspan="1" style="text-align:left">linear; tomentose; 9–22 × 2.5–5 mm</td><td rowspan="1" colspan="1" style="text-align:left">linear, glabrous; 7–8 × 0.8–1.2 mm</td><td rowspan="1" colspan="1" style="text-align:left">linear, glabrous; 5–6 × 0.8–1.2 mm</td></tr><tr><td rowspan="1" colspan="1" style="text-align:left"><bold>Phyllaries (shape; size)</bold></td><td rowspan="1" colspan="1" style="text-align:left">oblong-lanceolate; 5–8 × 0.7–1.2 mm</td><td rowspan="1" colspan="1" style="text-align:left">linear-lanceolate; 5–6.5 × 0.6–1 mm</td><td rowspan="1" colspan="1" style="text-align:left">linear-lanceolate; 5–8 × 0.8–1.2 mm </td><td rowspan="1" colspan="1" style="text-align:left">linear; 6–7 × 1.2 mm</td><td rowspan="1" colspan="1" style="text-align:left">oblong; 6–8 × 1.8–2.3 mm</td><td rowspan="1" colspan="1" style="text-align:left">linear; 7–9 × 2–3 mm</td><td rowspan="1" colspan="1" style="text-align:left">linear; 5–7 × 0.8–1.1 mm</td><td rowspan="1" colspan="1" style="text-align:left">oblong-lanceolate; 6–8 × 1–1.2 mm</td><td rowspan="1" colspan="1" style="text-align:left">linear; 10–15 × 2–4 mm</td><td rowspan="1" colspan="1" style="text-align:left">lanceolate, attenuate; 6–8 × 1–1.5 mm</td><td rowspan="1" colspan="1" style="text-align:left">linear; 13–20 mm × 1–2 mm</td></tr><tr><td rowspan="1" colspan="1" style="text-align:left"><bold>Phyllaries (number)</bold></td><td rowspan="1" colspan="1" style="text-align:left">9–12</td><td rowspan="1" colspan="1" style="text-align:left">12–14</td><td rowspan="1" colspan="1" style="text-align:left">12–16</td><td rowspan="1" colspan="1" style="text-align:left">12–14</td><td rowspan="1" colspan="1" style="text-align:left">7–9</td><td rowspan="1" colspan="1" style="text-align:left">10–15</td><td rowspan="1" colspan="1" style="text-align:left">13–20</td><td rowspan="1" colspan="1" style="text-align:left">8</td><td rowspan="1" colspan="1" style="text-align:left">20–25</td><td rowspan="1" colspan="1" style="text-align:left">8</td><td rowspan="1" colspan="1" style="text-align:left">13–20</td></tr><tr><td rowspan="1" colspan="1" style="text-align:left"><bold>Phyllaries (margins)</bold></td><td rowspan="1" colspan="1" style="text-align:left">densely covered with trichomes</td><td rowspan="1" colspan="1" style="text-align:left">glabrous</td><td rowspan="1" colspan="1" style="text-align:left">densely covered with trichomes</td><td rowspan="1" colspan="1" style="text-align:left">scarious, ciliate</td><td rowspan="1" colspan="1" style="text-align:left">glabrous</td><td rowspan="1" colspan="1" style="text-align:left">glabrous</td><td rowspan="1" colspan="1" style="text-align:left">pubescent</td><td rowspan="1" colspan="1" style="text-align:left">glabrous</td><td rowspan="1" colspan="1" style="text-align:left">glabrous or pubescent</td><td rowspan="1" colspan="1" style="text-align:left">glabrous</td><td rowspan="1" colspan="1" style="text-align:left">glabrous</td></tr><tr><td rowspan="1" colspan="1" style="text-align:left"><bold>Corolla (color)</bold></td><td rowspan="1" colspan="1" style="text-align:left">bright yellow </td><td rowspan="1" colspan="1" style="text-align:left">white</td><td rowspan="1" colspan="1" style="text-align:left">purple-pink to pale white</td><td rowspan="1" colspan="1" style="text-align:left">white</td><td rowspan="1" colspan="1" style="text-align:left">yellow</td><td rowspan="1" colspan="1" style="text-align:left">yellow</td><td rowspan="1" colspan="1" style="text-align:left">yellow</td><td rowspan="1" colspan="1" style="text-align:left">dark yellow with purple tube</td><td rowspan="1" colspan="1" style="text-align:left">yellow</td><td rowspan="1" colspan="1" style="text-align:left">yellow</td><td rowspan="1" colspan="1" style="text-align:left">yellow</td></tr><tr><td rowspan="1" colspan="1" style="text-align:left"><bold>Achene (shape, texture)</bold></td><td rowspan="1" colspan="1" style="text-align:left">cylindrical, with trichomes</td><td rowspan="1" colspan="1" style="text-align:left">cylindrical, with trichomes</td><td rowspan="1" colspan="1" style="text-align:left">ovate, striate, with trichomes</td><td rowspan="1" colspan="1" style="text-align:left">cylindrical, glabrous</td><td rowspan="1" colspan="1" style="text-align:left">cylindrical, glabrous</td><td rowspan="1" colspan="1" style="text-align:left">cylindrical, glabrous</td><td rowspan="1" colspan="1" style="text-align:left">cylindrical, glabrous</td><td rowspan="1" colspan="1" style="text-align:left">cylindrical, sericeous</td><td rowspan="1" colspan="1" style="text-align:left">cylindrical, glabrous</td><td rowspan="1" colspan="1" style="text-align:left">cylindrical-ovate, densely sericeous</td><td rowspan="1" colspan="1" style="text-align:left">cylindrical, glabrous</td></tr><tr><td rowspan="1" colspan="1" style="text-align:left"><bold>Pappus (length)</bold></td><td rowspan="1" colspan="1" style="text-align:left">5–6 mm</td><td rowspan="1" colspan="1" style="text-align:left">4–6 mm</td><td rowspan="1" colspan="1" style="text-align:left">3.5–5 mm</td><td rowspan="1" colspan="1" style="text-align:left">5–6 mm</td><td rowspan="1" colspan="1" style="text-align:left">6–9 mm</td><td rowspan="1" colspan="1" style="text-align:left">6–8 mm</td><td rowspan="1" colspan="1" style="text-align:left">4–6 mm</td><td rowspan="1" colspan="1" style="text-align:left">5–7 mm</td><td rowspan="1" colspan="1" style="text-align:left">10–20 mm</td><td rowspan="1" colspan="1" style="text-align:left">6–7 mm</td><td rowspan="1" colspan="1" style="text-align:left">5–6 mm</td></tr></tbody></table></table-wrap></tp:treatment-sec><ref-list><ref id="B10"><mixed-citation xmlns:xlink="http://www.w3.org/1999/xlink" xlink:type="simple"><person-group><name name-style="western"><surname>IUCN</surname><given-names/></name></person-group> (<year>2001</year>)<source> IUCN Red List Categories and Criteria: Version 3.1. Second Edition. Gland, Switzerland and Cambridge, UK.</source></mixed-citation></ref></ref-list></tp:taxon-treatment>
